# Supplementary material for: Characterization of finger millet extracts and evaluation of their nematicidal efficacy and plant growth promotion potential
Source: Plant Environ Interact. 2024 Aug 20;5(4):e70006. doi: 10.1002/pei3.70006 (PMC11334166; doi:10.1002/pei3.70006)
Supplement: Supplementary file 1 — Data S1. [file PEI3-5-e70006-s001.zip]

Archive with 8 entries (8 files):
- ...25_chris_Sample_P224_L.E.RPT.pdf
- ...25_chris_Sample_P224_R.E.rpt.pdf
- ...725_chris_Sample_U15_L.E.RPT.pdf
- ...725_chris_Sample_U15_R.E.rpt.pdf
- ..._chris_Sample_Ikhume_L.E.RPT.pdf
- ..._chris_Sample_Ikhume_R.E.rpt.pdf
- ..._chris_Sample_Okhale_L.E.RPT.pdf
- ..._chris_Sample_OKHALE_R.E.RPT.pdf
